# Supplementary material for: Contribution of Age, Brain Region, Mood Disorder Pathology, and Interindividual Factors on the Methylome of Human Microglia
Source: Biol Psychiatry. Author manuscript; Available in PMC 2024 Jun 17. (PMC11181298; doi:10.1016/j.biopsych.2021.10.020)
Supplement: Supplementary Table 1 [file NIHMS1995917-supplement-Supplementary_Table_1.xlsx]

## Sheet: TableS1. Sample characteristics
							Samples available for methylation and transcriptome analyses
Paper ID	Brainbank ID	Psychiatric diagnosis	Sex	Age	Post-mortem delay (minutes)	CSF pH	MFG	STG	THA	SVZ	Cause of death in categories*	Smoking last 90 days	Alcohol dependence daily use last 90 days	Suicide attempts in history	Clinically diagnosed with autoimmune diseases	Infection 2 weeks prior to death	Antidepressants prescribed in last 90days	Antipsychotics prescribed in last 90days	Mood stabilizers prescribed in last 90 days
12	17-004	Bipolar disorder	F	45	450	6.93		* No RNA-seq			Euthanasia	No	No	Yes	No	No	Yes	No	No
18	18-039	Bipolar disorder	F	82	615	6.601				* No RNA-seq	Cardiorespiratory	NA	NA	NA	Yes	No	NA	NA	NA
22	16-065	Bipolar disorder	F	93	310	7.55					Cardiorespiratory	No	No	NA	No	No	Yes	Yes	No
4	16-056	Control	M	68	350	6.5					Cancer	No	No	NA	No	No	No	Yes	No
7	17-124	Control	F	55	450	NA					Euthanasia	Yes	NA	Yes	No	No	No	No	Yes
8	17-003	Control	F	96	375	6.71					Infection	No	No	NA	No	Yes	No	No	No
11	16-067	Control	M	89	492	6.59					Cardiorespiratory	No	No	NA	No	No	NA	NA	NA
14	17-005	Control	F	60	330	7.07					Euthanasia	No	Yes	NA	No	No	Yes	No	No
17	18-064	Control	F	103	590	NA					Cardiorespiratory	NA	NA	NA	No	No	No	No	No
20	17-097	Control	F	83	410	6.75					Euthanasia	No	No	NA	Yes	No	No	No	No
21	17-078	Control	F	79	600	6.66					Cardiorespiratory	No	NA	NA	Yes	No	No	No	No
1	16-110	Depression	F	69	415	6.28					Cardiorespiratory	Yes	NA	No	No	Yes	Yes	No	No
2	18-010	Depression	M	21	535	6.73					Euthanasia	NA	No	No	No	No	Yes	Yes	Yes
3	18-063	Depression	M	93	465	6.1					Infection	NA	NA	NA	No	No	No	Yes	No
5	17-029	Depression	F	23	515	NA					Euthanasia	Yes	NA	Yes	No	No	Yes	No	No
6	17-032	Depression	M	48	765	6.76					Euthanasia	Yes	Yes	Yes	No	No	Yes	No	No
10	16-118	Depression	M	38	375	6.79					Euthanasia	NA	No	Yes	No	No	No	No	No
13	17-094	Depression	M	62	345	NA					Euthanasia	Yes	No	NA	No	No	Yes	No	No
15	16-112	Depression	F	77	520	6.77					Euthanasia	Yes	Yes	Yes	No	No	Yes	No	No
16	18-079	Depression	M	91	370	6.42					Cardiorespiratory	NA	NA	NA	No	No	NA	NA	NA
19	17-099	Depression	F	74	380	6.96					Euthanasia	No	Yes	Yes	Yes	No	Yes	Yes	No
9	16-062	Schizophrenia	F	55	335	6.62					Euthanasia	No	No	NA	No	No	No	Yes	No
*Euthanasia is legal in The Netherlands
NA = no information available about this parameter in the files of the Brainbank

## Sheet: Table S2
DMR ID	Chr	Start	End	n_probes (number of CpG in region)	p-corrected (sidak)_DMR	Annotation	Detailed.Annotation	island	Distance.to.TSS	Nearest.PromoterID	Entrez.ID	Nearest.Unigene	Nearest.Refseq	Nearest.Ensembl	Gene.Name	Gene.Alias	Gene.Description	Gene.Type	methylation_diff between MD cases and controls*	logCPM_control**	logCPM_MD**	gene expression_diff between MD cases and controls (LogFold change)	p_gexp (nominal)	correlation between methylation level DMR and expression annotated gene***	cor_ctrl***	cor_md***
1	chr1	60280089	60280488	4	0.004038	promoter-TSS (NM_015888)	promoter-TSS (NM_015888)	N_Shore	-245	NM_015888	51361	Hs.378836	NM_015888	ENSG00000134709	HOOK1	HK1	hook microtubule tethering protein 1	protein-coding	-0.365717
2	chr1	159770137	159770368	5	0.01465	promoter-TSS (NM_001284217)	promoter-TSS (NM_001284217)	OpenSea	-49	NM_001284217	343413	Hs.196955	NM_001004310	ENSG00000181036	FCRL6	FcRH6	Fc receptor like 6	protein-coding	-0.426327
3	chr1	160617093	160617356	4	0.005052	promoter-TSS (NM_001330754)	promoter-TSS (NM_001330754)	OpenSea	-123	NR_104400	6504	Hs.523660	NM_003037	ENSG00000117090	SLAMF1	CD150|CDw150|SLAM	signaling lymphocytic activation molecule family member 1	protein-coding	-0.54057
4	chr2	21266887	21267334	10	0.0006244	promoter-TSS (NM_000384)	promoter-TSS (NM_000384)	Island/S_Shore	-165	NM_000384	338	Hs.120759	NM_000384	ENSG00000084674	APOB	FLDB|LDLCQ4|apoB-100|apoB-48	apolipoprotein B	protein-coding	0.601511
5	chr2	28589317	28589359	2	0.02211	Intergenic	Intergenic	OpenSea	-26441	NM_005253	2355	Hs.220971	NM_005253	ENSG00000075426	FOSL2	FRA2	FOS like 2, AP-1 transcription factor subunit	protein-coding	-0.725874	2.13935	1.54547	-0.670839	0.18813	0.373192	0.00808256	0.222308
6	chr2	66664410	66665027	9	4.695e-05	intron (NM_002398, intron 1 of 12)	intron (NM_002398, intron 1 of 12)	S_Shelf	2186	NM_002398	4211	Hs.526754	NM_002398	ENSG00000143995	MEIS1	-	Meis homeobox 1	protein-coding	-1.12829	5.44561	5.16845	-0.426163	0.349666	0.297731	0.288165	0.246545
7	chr2	74779890	74780617	7	1.019e-05	intron (NM_001289164, intron 1 of 11)	intron (NM_001289164, intron 1 of 11)	N_Shore	869	NM_032603	84695	Hs.469045	NM_032603	ENSG00000115318	LOXL3	LOXL	lysyl oxidase like 3	protein-coding	0.556807	7.20788	7.12734	-0.149614	0.669835	-0.0102864	0.028382	0.18835
8	chr2	238508830	238509162	2	0.0004074	Intergenic	Intergenic	OpenSea	-9227	NM_022449	64284	Hs.44278	NM_022449	ENSG00000124839	RAB17	-	RAB17, member RAS oncogene family	protein-coding	0.503676
9	chr2	240086088	240086178	2	0.03843	intron (NM_006037, intron 5 of 26)	intron (NM_006037, intron 5 of 26)	OpenSea	31020	NR_026664	85009	Hs.744565	NM_032923		MGC16025	-	uncharacterized LOC85009	ncRNA	-0.8385
10	chr2	240114299	240114406	2	0.003049	TTS (NR_026664)	TTS (NR_026664)	S_Shore	2801	NR_026664	85009	Hs.744565	NM_032923		MGC16025	-	uncharacterized LOC85009	ncRNA	-1.37569
11	chr3	11267526	11267627	4	0.0008715	promoter-TSS (NM_001098211)	promoter-TSS (NM_001098211)	OpenSea	-93	NM_001098211	3269	Hs.1570	NM_000861	ENSG00000196639	HRH1	H1-R|H1R|HH1R|hisH1	histamine receptor H1	protein-coding	-0.78453	1.38733	2.76263	1.19269	0.022067	-0.654884	0.0866526	-0.256305
12	chr3	128722516	128722579	2	0.002988	intron (NM_024768, intron 1 of 7)	CpG	Island	2075	NM_024768	79825	Hs.134807	NM_024768	ENSG00000114654	EFCC1	C3orf73|CCDC48	EF-hand and coiled-coil domain containing 1	protein-coding	-1.00364
13	chr3	149095541	149095931	5	0.002768	promoter-TSS (NM_014220)	promoter-TSS (NM_014220)	OpenSea	-168	NM_014220	4071	Hs.351316	NM_014220	ENSG00000169908	TM4SF1	H-L6|L6|M3S1|TAAL6	transmembrane 4 L six family member 1	protein-coding	-0.836035	1.39461	1.75389	0.117811	0.866028	-0.298247	-0.315044	-0.28472
14	chr3	183959001	183959171	7	0.01345	promoter-TSS (NR_030410)	promoter-TSS (NR_030410)	N_Shore/Island	-107	NR_030410	100187716		NR_030410	ENSG00000221120	MIR1224	MIRN1224|mir-1224	microRNA 1224	ncRNA	0.52198
15	chr3	194030521	194030977	6	8.295e-06	promoter-TSS (NR_024480)	promoter-TSS (NR_024480)	N_Shelf	-156	NR_024480	100131551	Hs.128066	NR_024480	ENSG00000214145	LINC00887	HEIRCC	long intergenic non-protein coding RNA 887	ncRNA	-0.664727
16	chr4	95916971	95917089	4	0.01168	promoter-TSS (NM_001256792)	promoter-TSS (NM_001256792)	OpenSea	-353	NM_001256792	658	Hs.598475	NM_001203	ENSG00000138696	BMPR1B	ALK-6|ALK6|AMDD|BDA1D|BDA2|CDw293	bone morphogenetic protein receptor type 1B	protein-coding	-1.2542
17	chr5	76115785	76116169	6	0.001246	intron (NM_005242, intron 1 of 1)	CpG	Island/S_Shore	1175	NM_005242	2150	Hs.744181	NM_005242	ENSG00000164251	F2RL1	GPR11|PAR2	F2R like trypsin receptor 1	protein-coding	-0.922741	4.87338	5.31541	0.433656	0.218598	-0.620171	-0.381004	-0.309624
18	chr5	78985426	78985900	9	3.847e-07	promoter-TSS (NM_153610)	promoter-TSS (NM_153610)	OpenSea	4	NM_153610	202333	Hs.482625	NM_153610	ENSG00000164309	CMYA5	C5orf10|SPRYD2|TRIM76	cardiomyopathy associated 5	protein-coding	0.927392	4.14262	4.3438	-0.0923182	0.877962	-0.0210938	0.165437	-0.273565
19	chr6	30853949	30854233	8	0.000955	intron (NM_013993, intron 2 of 18).5	intron (NM_013993, intron 2 of 18).5	S_Shore	1334	NM_001202523	780	Hs.631988	NM_001954	ENSG00000204580	DDR1	CAK|CD167|DDR|EDDR1|HGK2|MCK10|NEP|NTRK4|PTK3|PTK3A|RTK6|TRKE	discoidin domain receptor tyrosine kinase 1	protein-coding	0.691002	4.75573	4.97105	0.213875	0.483959	0.187986	0.114766	-0.0877245
20	chr6	31683052	31683352	6	0.007982	promoter-TSS (NM_021246).7	promoter-TSS (NM_021246).7	OpenSea	69	NM_021246	58530	Hs.591792	NM_021246	ENSG00000244355	LY6G6D	C6orf23|G6D|LY6-D|MEGT1|NG25	lymphocyte antigen 6 complex, locus G6D	protein-coding	0.321664
21	chr6	32120585	32121055	15	9.541e-05	promoter-TSS (NM_138717).2	promoter-TSS (NM_138717).2	N_Shore	-409	NM_138717	9374	Hs.332138	NM_005155	ENSG00000221988	PPT2	C6orf8|G14|PPT-2	palmitoyl-protein thioesterase 2	protein-coding	0.744927	3.37628	3.17168	-0.204536	0.419157	-0.0584188	-0.304455	0.304901
22	chr6	56405965	56406336	3	0.003124	intron (NM_001144769, intron 55 of 96)	intron (NM_001144769, intron 55 of 96)	N_Shore	101544	NM_015548	667	Hs.604915	NM_001723	ENSG00000151914	DST	BP240|BPA|BPAG1|CATX-15|CATX15|D6S1101|DMH|DT|EBSB2|HSAN6|MACF2	dystonin	protein-coding	0.377029	7.36236	7.94095	0.618214	0.00186551	0.343163	-0.157308	-0.0189604
23	chr6	136847360	136847755	6	0.0197	promoter-TSS (NM_001198608)	promoter-TSS (NM_001198608)	OpenSea	187	NM_001198618	9053	Hs.486548	NM_003980	ENSG00000135525	MAP7	E-MAP-115|EMAP115	microtubule associated protein 7	protein-coding	-0.692381	0.925933	1.32661	0.350274	0.455996	-0.355969	-0.295212	-0.232586
24	chr6	144698835	144698834	1	0.01794	intron (NM_007124, intron 1 of 73)	intron (NM_007124, intron 1 of 73)	OpenSea	-27957	NR_132778	106635530		NR_132778		SNORA98	-	small nucleolar RNA, H/ACA box 98	snoRNA	-0.597709
25	chr6	155537902	155538155	6	0.002921	promoter-TSS (NM_001010927)	promoter-TSS (NM_001010927)	N_Shelf/N_Shore	-69	NM_001010927	26230	Hs.586279	NM_012454	ENSG00000146426	TIAM2	STEF|TIAM-2	T-cell lymphoma invasion and metastasis 2	protein-coding	0.548133	1.44523	1.71927	0.175133	0.458428	0.246716	0.0843602	0.22807
26	chr6	156718178	156718546	5	0.01057	Intergenic	CpG	Island	-380627	NM_001346813	57492	Hs.291587	NM_017519	ENSG00000049618	ARID1B	6A3-5|BAF250B|BRIGHT|CSS1|DAN15|ELD/OSA1|MRD12|OSA2|P250R	AT-rich interaction domain 1B	protein-coding	0.740347	6.08586	6.53935	0.357211	0.0606746	0.398665	-0.377522	0.374701
27	chr6	168106056	168106326	4	0.009974	Intergenic	CpG	Island/S_Shore	-21724	NR_117092	441178	Hs.628956	NM_001025489	ENSG00000203688	LOC441178	-	uncharacterized LOC441178	ncRNA	-0.889846
28	chr7	18126903	18127112	4	0.005623	intron (NM_001321868, intron 1 of 25)	CpG	Island/S_Shore	442	NM_001321872	9734	Hs.196054	NM_014707	ENSG00000048052	HDAC9	HD7|HD7b|HD9|HDAC|HDAC7|HDAC7B|HDAC9B|HDAC9FL|HDRP|MITR	histone deacetylase 9	protein-coding	0.631047	5.66071	6.10217	0.43209	0.0759121	0.728587	0.149313	0.0740093
29	chr7	27153581	27153944	3	0.02191	intron (NM_153631, intron 2 of 3)	G-rich|Low_complexity|Low_complexity	N_Shore/Island	5452	NM_030661	3200	Hs.659337	NM_030661	ENSG00000105997	HOXA3	HOX1|HOX1E	homeobox A3	protein-coding	1.10778
30	chr7	27170833	27171401	10	0.0003871	promoter-TSS (NM_002141)	promoter-TSS (NM_002141)	S_Shore	-718	NM_002141	3201	Hs.533357	NM_002141	ENSG00000197576	HOXA4	HOX1|HOX1D	homeobox A4	protein-coding	0.726367
31	chr7	27183947	27184521	18	0.02186	promoter-TSS (NM_019102)	promoter-TSS (NM_019102)	Island	-947	NM_019102	3202	Hs.655218	NM_019102	ENSG00000106004	HOXA5	HOX1|HOX1.3|HOX1C	homeobox A5	protein-coding	0.510265
32	chr7	27208286	27208887	7	0.005362	promoter-TSS (NR_046609)	promoter-TSS (NR_046609)	N_Shore/Island	68	NR_046609	100874323	Hs.716765	NR_046609	ENSG00000253187	HOXA10-AS	HOXA-AS4	HOXA10 antisense RNA	ncRNA	-0.408821
33	chr8	28560468	28560723	5	0.01737	intron (NR_073468, intron 1 of 4)	intron (NR_073468, intron 1 of 4)	S_Shore	1605	NR_073469	2137	Hs.491354	NM_001440	ENSG00000012232	EXTL3	BOTV|EXTL1L|EXTR1|REGR|RPR	exostosin like glycosyltransferase 3	protein-coding	0.702113	5.25536	5.48332	0.198124	0.33004	0.26039	-0.0744757	0.0401848
34	chr8	117950245	117950632	9	0.04587	promoter-TSS (NM_001025357)	promoter-TSS (NM_001025357)	N_Shore/Island	-26	NM_001025357	441376	Hs.437551	NM_001025357	ENSG00000205002	AARD	C8orf85	alanine and arginine rich domain containing protein	protein-coding	-0.328015
35	chr8	146233034	146233339	3	0.00873	Intergenic	Intergenic	OpenSea	-4901	NR_023392	286101	Hs.367856	NR_023392		ZNF252P	ZNF252	zinc finger protein 252, pseudogene	pseudo	0.747878
36	chr9	34457130	34457500	4	0.01416	intron (NM_001184942, intron 1 of 5)	intron (NM_001184942, intron 1 of 5)	N_Shore/Island	1253	NM_001184941	203259	Hs.493771	NM_147202	ENSG00000164970	FAM219A	C9orf25	family with sequence similarity 219 member A	protein-coding	0.622594	1.97983	2.16238	0.203998	0.315034	0.164521	0.284979	-0.160984
37	chr9	131154900	131155135	4	0.002459	promoter-TSS (NR_029837)	promoter-TSS (NR_029837)	Island	-24	NR_029837	407003		NR_029837	ENSG00000207955	MIR219A2	MIR219-2|MIRN219-2|hsa-mir-219a-2|mir-219a-2	microRNA 219a-2	ncRNA	0.511665
38	chr10	6104138	6104630	6	0.0005319	promoter-TSS (NM_000417)	promoter-TSS (NM_000417)	OpenSea	-51	NM_001308242	3559	Hs.231367	NM_000417	ENSG00000134460	IL2RA	CD25|IDDM10|IL2R|IMD41|TCGFR|p55	interleukin 2 receptor subunit alpha	protein-coding	-0.781564
39	chr10	72545412	72545473	3	0.04935	promoter-TSS (NM_001318243)	promoter-TSS (NM_001318243)	OpenSea	-267	NM_152710	219793	Hs.386698	NM_152710	ENSG00000166220	TBATA	C10orf27|SPATIAL	thymus, brain and testes associated	protein-coding	-0.496439
40	chr10	73111231	73111432	4	0.01463	exon (NM_001174098, exon 4 of 6)	exon (NM_001174098, exon 4 of 6)	OpenSea	32321	NM_018344	55315	Hs.438419	NM_018344	ENSG00000198246	SLC29A3	ENT3|HCLAP|HJCD|PHID	solute carrier family 29 member 3	protein-coding	0.998064	7.79228	7.87336	0.0192251	0.953965	-0.0267723	-0.477451	-0.318915
41	chr10	88727931	88728235	5	0.00536	promoter-TSS (NM_006829)	promoter-TSS (NM_006829)	N_Shore/Island	-105	NM_006829	10974	Hs.642660	NM_006829	ENSG00000148671	ADIRF	AFRO|APM2|C10orf116|apM-2	adipogenesis regulatory factor	protein-coding	-0.520391	2.21312	3.19539	0.847839	0.200136	-0.326162	0.113928	-0.0749759
42	chr11	19736151	19736333	4	0.02463	promoter-TSS (NR_015384)	promoter-TSS (NR_015384)	S_Shore	-24	NR_015384	100126784	Hs.64341	NR_015384		LOC100126784	-	uncharacterized LOC100126784	ncRNA	-0.6586
43	chr11	36422378	36422615	5	0.02111	promoter-TSS (NM_001160169)	promoter-TSS (NM_001160169)	OpenSea	-51	NM_001160169	79899	Hs.19987	NM_024841	ENSG00000135362	PRR5L	PROTOR2	proline rich 5 like	protein-coding	-1.0217
44	chr12	1702002	1702394	5	0.005152	exon (NM_152441, exon 1 of 2)	exon (NM_152441, exon 1 of 2)	N_Shore	1133	NM_152441	144699	Hs.367956	NM_152441	ENSG00000171823	FBXL14	Fbl14	F-box and leucine rich repeat protein 14	protein-coding	0.394415	4.40648	4.40485	-0.0586801	0.888575	-0.0273143	-0.339382	0.121139
45	chr12	121137335	121137571	6	0.01071	3' UTR (NM_001303628, exon 3 of 3)	3' UTR (NM_001303628, exon 3 of 3)	OpenSea	-10785	NM_001080533	84747	Hs.127610	NM_032661	ENSG00000175970	UNC119B	POC7B	unc-119 lipid binding chaperone B	protein-coding	0.452817	2.9406	3.66028	0.805395	0.00435195	0.275439	-0.199766	-0.366217
46	chr12	133187086	133187452	5	0.003008	promoter-TSS (NM_001195520)	promoter-TSS (NM_001195520)	Island/S_Shore	-232	NM_001195520	100507055	Hs.282811	NM_001195520	ENSG00000204583	LRCOL1	-	leucine rich colipase like 1	protein-coding	-1.08219
47	chr13	51640143	51640442	5	0.01668	promoter-TSS (NR_003923)	promoter-TSS (NR_003923)	OpenSea	1	NR_003923	2974	Hs.411573	NM_004129	ENSG00000123201	GUCY1B2	GC-SB2	guanylate cyclase 1 soluble subunit beta 2 (pseudogene)	pseudo	-1.10317
48	chr13	111935413	111935521	3	0.02968	intron (NM_001330598, intron 13 of 16)	CpG	Island	-33065	NM_001303133	121793	Hs.210677	NM_152324	ENSG00000153495	TEX29	C13orf16|bA474D23.1	testis expressed 29	protein-coding	0.458175
49	chr13	113622540	113622750	7	0.02026	promoter-TSS (NM_001112732)	promoter-TSS (NM_001112732)	N_Shore/Island	307	NR_034002	100289410	Hs.667436	NR_034002		MCF2L-AS1	-	MCF2L antisense RNA 1	ncRNA	-0.367262
50	chr13	113676830	113677188	4	0.0258	intron (NM_024979, intron 2 of 29)	CpG	N_Shore/Island	20981	NM_001320815	23263	Hs.170422	NM_024979	ENSG00000126217	MCF2L	ARHGEF14|DBS|OST	MCF.2 cell line derived transforming sequence like	protein-coding	0.5572	8.56972	8.42104	-0.122687	0.726727	-0.315388	-0.478796	-0.184288
51	chr14	91710748	91711041	4	0.01055	promoter-TSS (NM_001177676)	promoter-TSS (NM_001177676)	OpenSea	-42	NM_001177676	8111	Hs.8882	NM_003485	ENSG00000119714	GPR68	AI2A6|GPR12A|OGR1	G protein-coupled receptor 68	protein-coding	-0.990505
52	chr14	104346242	104346905	5	0.008032	Intergenic	Intergenic	OpenSea	32515	NR_038436	145216	Hs.578091	NR_038436	ENSG00000258735	LINC00637	-	long intergenic non-protein coding RNA 637	ncRNA	-0.757395
53	chr14	106331519	106331862	5	0.005529	Intergenic	Intergenic	N_Shore	-5106	NR_130468	100616374		NR_130468	ENSG00000265612	MIR4539	-	microRNA 4539	ncRNA	-1.07986
54	chr14	107253274	107253669	4	0.001636	Intergenic	HERV3-int|LTR|ERV1	OpenSea	5743	NR_049827	100847062		NR_049827	ENSG00000265929	MIR5195	-	microRNA 5195	ncRNA	-1.21666
55	chr15	40364525	40364740	2	0.005577	Intergenic	Intergenic	OpenSea	33120	NR_040061	100131089	Hs.386000	NR_040059	ENSG00000248508	SRP14-AS1	-	SRP14 antisense RNA1 (head to head)	ncRNA	-1.03141	2.21157	2.5197	0.257444	0.146283	-0.333697	0.0528921	0.0877263
56	chr15	52944234	52944386	4	0.0215	promoter-TSS (NM_001286495)	promoter-TSS (NM_001286495)	OpenSea	-63	NM_001286495	56204	Hs.152385	NM_019600	ENSG00000047346	FAM214A	KIAA1370	family with sequence similarity 214 member A	protein-coding	0.733037	4.15607	4.5039	0.348065	0.0953675	0.391392	0.174891	0.0204091
57	chr16	810668	811078	9	1.729e-05	promoter-TSS (NM_013404)	promoter-TSS (NM_013404)	OpenSea	108	NM_001177355	10232	Hs.408488	NM_005823	ENSG00000102854	MSLN	MPF|SMRP	mesothelin	protein-coding	0.605025	8.19248	6.74493	-1.44214	0.00304219	-0.83276	-0.668152	-0.565143
58	chr16	4102853	4103225	5	0.009208	intron (NM_001116, intron 2 of 10)	intron (NM_001116, intron 2 of 10)	OpenSea	63147	NM_001116	115	Hs.391860	NM_001116	ENSG00000162104	ADCY9	AC9|ACIX	adenylate cyclase 9	protein-coding	-0.694769	0.327954	1.03249	0.603017	0.128795	-0.330162	-0.136593	0.00111115
59	chr16	4104311	4104522	4	0.004914	intron (NM_001116, intron 2 of 10)	intron (NM_001116, intron 2 of 10)	OpenSea	61770	NM_001116	115	Hs.391860	NM_001116	ENSG00000162104	ADCY9	AC9|ACIX	adenylate cyclase 9	protein-coding	-0.676005	0.327954	1.03249	0.603017	0.128795	-0.306835	-0.240344	0.0900096
60	chr16	4313879	4314246	2	0.001136	intron (NM_003223, intron 1 of 6)	intron (NM_003223, intron 1 of 6)	S_Shelf/S_Shore	8939	NM_003223	7023	Hs.513305	NM_003223	ENSG00000090447	TFAP4	AP-4|bHLHc41	transcription factor AP-4	protein-coding	0.803076	1.24369	1.79598	0.481996	0.164098	0.258216	0.137424	-0.0463006
61	chr16	20774874	20775352	7	2.258e-05	promoter-TSS (NM_005622)	promoter-TSS (NM_005622)	OpenSea	-199	NM_202000	6296	Hs.706754	NM_005622	ENSG00000005187	ACSM3	SA|SAH	acyl-CoA synthetase medium-chain family member 3	protein-coding	-1.04478
62	chr16	21161843	21162212	4	0.002657	intron (NM_001347886, intron 1 of 61)	intron (NM_001347886, intron 1 of 61)	OpenSea	101	NM_001347886	55567	Hs.526500	NM_017539	ENSG00000158486	DNAH3	DNAHC3-B|DNAHC3B|HDHC8|HEL-36|HSADHC3	dynein axonemal heavy chain 3	protein-coding	-1.09842
63	chr16	67189630	67189948	3	0.01632	intron (NM_003789, intron 2 of 4)	intron (NM_003789, intron 2 of 4)	Island/S_Shore	4023	NM_003789	8717	Hs.460996	NM_003789	ENSG00000102871	TRADD	Hs.89862	TNFRSF1A associated via death domain	protein-coding	0.696426	3.3076	3.64465	0.253725	0.248631	0.374386	-0.231672	0.0449364
64	chr17	6679349	6679564	8	0.002134	promoter-TSS (NM_153230)	promoter-TSS (NM_153230)	Island	-96	NM_153230	162517	Hs.368364	NM_153230	ENSG00000177294	FBXO39	CT144|Fbx39	F-box protein 39	protein-coding	-0.385128
65	chr17	7832770	7833237	6	0.0001854	promoter-TSS (NM_004732)	promoter-TSS (NM_004732)	N_Shore/Island	-250	NM_004732	9196	Hs.435074	NM_004732	ENSG00000170049	KCNAB3	AKR6A9|KCNA3.1B|KCNA3B|KV-BETA-3	potassium voltage-gated channel subfamily A regulatory beta subunit 3	protein-coding	0.723621	2.90659	3.08524	0.2234	0.6301	0.109504	-0.033888	-0.0553387
66	chr17	17655166	17655229	3	0.02421	intron (NM_030665, intron 2 of 5)	L2a|LINE|L2	OpenSea	14419	NR_130894	100861516	Hs.624874	NR_130894	ENSG00000237328	RAI1-AS1	-	RAI1 antisense RNA 1	ncRNA	-0.572825
67	chr17	41620423	41620422	1	0.004487	intron (NM_001322219, intron 23 of 23)	intron (NM_001322219, intron 23 of 23)	N_Shelf	2883	NM_001261438	2118	Hs.434059	NM_001986	ENSG00000175832	ETV4	E1A-F|E1AF|PEA3|PEAS3	ETS variant 4	protein-coding	0.667117
68	chr17	46035109	46035343	5	0.01334	promoter-TSS (NM_024320)	promoter-TSS (NM_024320)	OpenSea	17	NM_024320	79170	Hs.368260	NM_024320	ENSG00000167183	PRR15L	ATAD4	proline rich 15 like	protein-coding	0.359867
69	chr17	46685293	46685448	5	0.0005433	exon (NM_004502, exon 2 of 2)	exon (NM_004502, exon 2 of 2)	Island	3013	NM_004502	3217	Hs.436181	NM_004502	ENSG00000260027	HOXB7	HHO.C1|HOX2|HOX2C|Hox-2.3	homeobox B7	protein-coding	0.952969
70	chr17	48154062	48154356	2	0.01642	intron (NM_002204, intron 14 of 25)	intron (NM_002204, intron 14 of 25)	OpenSea	-17892	NM_001199898	5164	Hs.256667	NM_002611	ENSG00000005882	PDK2	PDHK2|PDKII	pyruvate dehydrogenase kinase 2	protein-coding	0.82797	5.53338	5.39196	-0.178829	0.535898	-0.35824	-0.2298	-0.330911
71	chr17	62009608	62009835	5	0.005239	promoter-TSS (NM_021602)	promoter-TSS (NM_021602)	OpenSea	-7	NM_001039933	974	Hs.89575	NM_000626	ENSG00000007312	CD79B	AGM6|B29|IGB	CD79b molecule	protein-coding	-0.691982	-0.759378	0.012123	0.715819	0.0171652	-0.612223	-0.348014	-0.290893
72	chr19	16830288	16830859	9	0.000336	promoter-TSS (NM_001007525)	promoter-TSS (NM_001007525)	OpenSea	-214	NM_001007525	284434	Hs.406014	NM_001007525	ENSG00000188039	NWD1	-	NACHT and WD repeat domain containing 1	protein-coding	-0.691778
73	chr19	49133422	49133647	4	0.002095	TTS (NM_001352)	TTS (NM_001352)	Island	5325	NM_001204160	56848	Hs.528006	NM_020126	ENSG00000063176	SPHK2	SK 2|SK-2|SPK 2|SPK-2	sphingosine kinase 2	protein-coding		4.64039	4.52078	-0.110727	0.626397	-0.138679	-0.430717	0.115098
74	chr19	56048454	56048593	5	0.01156	promoter-TSS (NM_001101401)	promoter-TSS (NM_001101401)	S_Shore	-88	NM_001101401	646643	Hs.532676	NM_001101401	ENSG00000187550	SBK2	SGK069	SH3 domain binding kinase family member 2	protein-coding	0.536646
75	chr20	748993	749620	9	2.194e-06	promoter-TSS (NM_033409)	promoter-TSS (NM_033409)	OpenSea	-78	NM_033409	113278	Hs.283865	NM_033409	ENSG00000101276	SLC52A3	BVVLS|BVVLS1|C20orf54|RFT2|RFVT3|bA371L19.1|hRFT2	solute carrier family 52 member 3	protein-coding	-0.415827
76	chr20	3051955	3052274	9	0.005929	promoter-TSS (NM_000915)	promoter-TSS (NM_000915)	N_Shore/Island	-152	NM_000915	5020	Hs.113216	NM_000915	ENSG00000101405	OXT	OT|OT-NPI|OXT-NPI	oxytocin/neurophysin I prepropeptide	protein-coding	-0.707426
77	chr21	47851622	47851941	4	0.03395	exon (NM_006031, exon 38 of 47)	exon (NM_006031, exon 38 of 47)	Island/S_Shore	-27081	NM_015151	23181	Hs.189585	NM_015151	ENSG00000160305	DIP2A	C21orf106|DIP2	disco interacting protein 2 homolog A	protein-coding	0.85767	8.07092	8.12	0.012142	0.97155	-0.0222106	-0.54872	0.112784
78	chr22	19512713	19513176	9	0.0007967	promoter-TSS (NM_003277)	promoter-TSS (NM_003277)	S_Shore	-84	NM_003277	7122	Hs.505337	NM_003277	ENSG00000184113	CLDN5	AWAL|BEC1|CPETRL1|TMVCF	claudin 5	protein-coding	0.646466	3.8517	4.35985	0.29613	0.628805	0.120973	0.0676248	-0.114743
79	chr22	24563124	24563192	3	0.007162	exon (NM_001201429, exon 31 of 36)	exon (NM_001201429, exon 31 of 36)	OpenSea	-14286	NM_019601	56241	Hs.131819	NM_019601	ENSG00000099994	SUSD2	BK65A6.2	sushi domain containing 2	protein-coding	0.332559
80	chr22	45072589	45073165	10	2.922e-05	5' UTR (NM_015366, exon 1 of 9)	5' UTR (NM_015366, exon 1 of 9)	OpenSea	189	NM_001017530	55615	Hs.102336	NM_015366	ENSG00000186654	PRR5	FLJ20185k|PP610|PROTOR-1|PROTOR1	proline rich 5	protein-coding	-0.736487	4.49126	4.32385	-0.155679	0.569299	0.214421	0.448143	-0.0491051
81	chr22	47010080	47010440	3	0.01183	Intergenic	MER63C|DNA|hAT-Blackjack	OpenSea/N_Shelf	-6039	NM_015124	23151	Hs.475150	NM_015124	ENSG00000075240	GRAMD4	DIP|dA59H18.1|dJ439F8.1	GRAM domain containing 4	protein-coding	-0.825987	2.70452	2.67173	-0.0596997	0.796566	0.010695	0.219954	-0.131728

## Sheet: Table S3. MFG
DMR id	Chr	Start	End	n_probes (number of CpG in region)	p-corrected (sidak)_DMR	island	Annotation	Detailed.Annotation	Distance.to.TSS	Nearest.PromoterID	Entrez.ID	Nearest.Unigene	Nearest.Refseq	Nearest.Ensembl	Gene.Name	Gene.Alias	Gene.Description	Gene.Type	methylation_diff between MD cases and controls*	logCPM_control**	logCPM_MD**	gene expression_diff between MD cases and controls (LogFold change)	p_gexp (nominal)	correlation between methylation level DMR and expression annotated gene***	cor_ctrl***	cor_md***
1	chr1	2345369	2345475	7	0.01189	N_Shore	Intergenic	Intergenic	-1412	NM_153818	5192	Hs.732228	NM_002617	ENSG00000157911	PEX10	NALD|PBD6A|PBD6B|RNF69	peroxisomal biogenesis factor 10	protein-coding	0.581907	5.01993	4.60474	-0.481011	0.233325	-0.368618	0.559589	0.0995734
2	chr1	7844447	7844471	3	0.003051	Island	promoter-TSS (NM_001289861)	promoter-TSS (NM_001289861)	-30	NM_001289863	8863	Hs.162200	NM_016831	ENSG00000049246	PER3	FASPS3|GIG13	period circadian clock 3	protein-coding	-1.52371	5.079	5.2613	0.181826	0.489999	-0.350223	-0.17638	-0.33116
3	chr1	32052539	32052651	2	0.002191	Island	3' UTR (NM_001204415, exon 11 of 11)	3' UTR (NM_001204415, exon 11 of 11)	8849	NM_001204415	64129	Hs.199368	NM_022164	ENSG00000142910	TINAGL1	ARG1|LCN7|LIECG3|TINAGRP	tubulointerstitial nephritis antigen like 1	protein-coding	-1.34456	4.84267	4.93148	-0.382556	0.666469	-0.0505497	-0.394952	0.121476
4	chr1	154839814	154839983	3	1.041e-05	OpenSea	intron (NM_002249, intron 1 of 7)	intron (NM_002249, intron 1 of 7)	2856	NM_001204087	3782	Hs.490765	NM_002249	ENSG00000143603	KCNN3	KCa2.3|SK3|SKCA3|hSK3	potassium calcium-activated channel subfamily N member 3	protein-coding	1.55618	-0.9621	0.074282	1.04522	0.013738	0.876396	0.45707	0.451596
5	chr1	223747671	223747670	1	0.000945	S_Shelf	intron (NM_001143962, intron 10 of 16)	intron (NM_001143962, intron 10 of 16)	105766	NM_001143962	388743	Hs.291487	NM_001143962	ENSG00000203697	CAPN8	nCL-2	calpain 8	protein-coding	-5.15597
6	chr2	206628554	206628773	7	1.831e-05	OpenSea	intron (NM_018534, intron 13 of 15)	intron (NM_018534, intron 13 of 15)	81439	NM_003872	8828	Hs.471200	NM_003872	ENSG00000118257	NRP2	NP2|NPN2|PRO2714|VEGF165R2	neuropilin 2	protein-coding	-0.86491	5.41397	5.63084	0.215409	0.37299	-0.256697	0.525126	0.353796
7	chr4	99064460	99064746	6	4.376e-05	Island/N_Shore	promoter-TSS (NM_174952)	promoter-TSS (NM_174952)	-212	NM_174952	285555	Hs.680226	NM_174952	ENSG00000163116	STPG2	C4orf37	sperm tail PG-rich repeat containing 2	protein-coding	-1.01448	-1.47387	-0.231711	1.22174	0.0237415	-0.704728	-0.593829	0.116664
8	chr6	31734107	31734401	7	0.0003802	OpenSea	promoter-TSS (NR_126423)	promoter-TSS (NR_126423)	-889	NR_126423	104413891	Hs.596130	NR_126423		SAPCD1-AS1	C6orf26-AS1	SAPCD1 antisense RNA 1	ncRNA	0.645279
9	chr6	147124931	147124996	5	0.0001927	OpenSea	promoter-TSS (NR_003954)	promoter-TSS (NR_003954)	-3	NR_003954	729176	Hs.486708	NR_003954		KATNBL1P6	-	katanin regulatory subunit B1 like 1 pseudogene 6	pseudo	0.970879
10	chr7	27183644	27184712	10	4.769e-08	Island	promoter-TSS (NM_019102)	promoter-TSS (NM_019102)	-891	NM_019102	3202	Hs.655218	NM_019102	ENSG00000106004	HOXA5	HOX1|HOX1.3|HOX1C	homeobox A5	protein-coding	0.717971
11	chr7	50518440	50518573	2	0.03551	Island	promoter-TSS (NM_001042762)	promoter-TSS (NM_001042762)	-402	NM_001287494	63979	Hs.137516	NM_022116	ENSG00000132436	FIGNL1	-	fidgetin like 1	protein-coding	-1.03457	4.04625	4.07803	-0.0803331	0.801178	-0.00404492	-0.0450604	0.346241
12	chr7	91808900	91809117	5	0.005428	S_Shore	non-coding (NR_122109, exon 5 of 5)	non-coding (NR_122109, exon 5 of 5)	-14418	NM_001161528	401387	Hs.671729	NM_001045475	ENSG00000240720	LRRD1	-	leucine rich repeats and death domain containing 1	protein-coding	-0.845704
13	chr8	54857696	54857892	3	0.003418	OpenSea	intron (NM_003702, intron 2 of 4)	L1MB7|LINE|L1	64362	NM_003702	8601	Hs.368733	NM_003702	ENSG00000147509	RGS20	RGSZ1|ZGAP1|g(z)GAP|gz-GAP	regulator of G-protein signaling 20	protein-coding	-1.56334
14	chr8	110098837	110098866	4	0.003893	OpenSea	promoter-TSS (NM_003301)	promoter-TSS (NM_003301)	-802	NM_003301	7201	Hs.3022	NM_003301	ENSG00000174417	TRHR	TRH-R	thyrotropin releasing hormone receptor	protein-coding	0.948226
15	chr10	1531406	1531529	3	0.006491	OpenSea	intron (NM_018702, intron 1 of 9)	intron (NM_018702, intron 1 of 9)	-37358	NR_033387	642394	Hs.568831	NM_001098830	ENSG00000205696	ADARB2-AS1	C10orf109|NCRNA00168|bA466B20.1	ADARB2 antisense RNA 1	ncRNA	0.933611
16	chr10	45359612	45359721	3	0.009175	N_Shore	intron (NR_033842, intron 2 of 7)	intron (NR_033842, intron 2 of 7)	-47098	NM_001345926	643236	Hs.292788	NM_001123376	ENSG00000187783	TMEM72	C10orf127|KSP37	transmembrane protein 72	protein-coding	-1.36768
17	chr10	73111231	73111432	4	7.176e-07	OpenSea	exon (NM_001174098, exon 4 of 6)	exon (NM_001174098, exon 4 of 6)	32321	NR_033414	55315	Hs.438419	NM_018344	ENSG00000198246	SLC29A3	ENT3|HCLAP|HJCD|PHID	solute carrier family 29 member 3	protein-coding	1.48954	6.67175	6.97256	0.303152	0.166539	0.479986	0.548962	-0.753784
18	chr11	2890451	2890670	16	0.0001917	Island	promoter-TSS (NR_024627)	promoter-TSS (NR_024627)	-703	NR_024627	55539	Hs.127821	NM_018722	ENSG00000237941	KCNQ1DN	BWRT|HSA404617	KCNQ1 downstream neighbor (non-protein coding)	ncRNA	0.718015
19	chr11	84634127	84634314	4	0.0001066	OpenSea	5' UTR (NM_001364, exon 1 of 23)	5' UTR (NM_001364, exon 1 of 23)	245	NM_001364	1740	Hs.367656	NM_001364	ENSG00000150672	DLG2	PPP1R58|PSD-93|PSD93|chapsyn-110	discs large MAGUK scaffold protein 2	protein-coding	-1.23815	4.76818	5.19546	0.263636	0.549284	-0.381928	-0.192241	-0.0984397
20	chr12	49782967	49783222	5	4.779e-07	Island/S_Shore	non-coding (NR_033267, exon 1 of 1)	non-coding (NR_033267, exon 1 of 1)	137	NR_033267	100335030	Hs.687044	NR_033267		LOC100335030	-	FGFR1 oncogene partner 2 pseudogene	pseudo	1.23713
21	chr13	31506686	31506837	6	0.007022	OpenSea	promoter-TSS (NM_152325)	promoter-TSS (NM_152325)	-16	NR_038287	100507064	Hs.654878	NR_038287	ENSG00000224743	TEX26-AS1	LINC00447	TEX26 antisense RNA 1	ncRNA	-0.611853
22	chr13	48575860	48575927	3	0.00226	S_Shore	promoter-TSS (NM_003850)	promoter-TSS (NM_003850)	-431	NM_003850	8803	Hs.743361	NM_003850	ENSG00000136143	SUCLA2	A-BETA|A-SCS|MTDPS5|SCS-betaA	succinate-CoA ligase ADP-forming beta subunit	protein-coding	-0.966804	6.35407	6.37021	0.0271936	0.889555	-0.0889025	-0.171676	-0.283169
23	chr13	111451903	111452040	3	0.0006038	OpenSea	Intergenic	Intergenic	13460	NR_135280	283486	Hs.447504	NR_135280	ENSG00000259831	LINC00567	-	long intergenic non-protein coding RNA 567	ncRNA	-1.3167
24	chr15	75019144	75019302	7	0.01569	Island	Intergenic	CpG	-1272	NM_001319216	1543	Hs.72912	NM_000499	ENSG00000140465	CYP1A1	AHH|AHRR|CP11|CYP1|CYPIA1|P1-450|P450-C|P450DX	cytochrome P450 family 1 subfamily A member 1	protein-coding	-0.961401
25	chr17	7253341	7253720	6	4.685e-06	Island	exon (NM_014716, exon 20 of 22)	exon (NM_014716, exon 20 of 22)	-1678	NM_001002914	147040	Hs.592112	NM_001002914	ENSG00000213859	KCTD11	C17orf36|KCASH1|REN|REN/KCTD11	potassium channel tetramerization domain containing 11	protein-coding	-1.40231	3.75378	3.46093	-0.200014	0.537072	0.016301	0.194115	-0.735051
26	chr17	37608097	37608294	3	0.002872	S_Shore	promoter-TSS (NM_004774)	promoter-TSS (NM_004774)	-668	NM_004774	5469	Hs.643754	NM_004774	ENSG00000125686	MED1	CRSP1|CRSP200|DRIP205|DRIP230|PBP|PPARBP|PPARGBP|RB18A|TRAP220|TRIP2	mediator complex subunit 1	protein-coding	-1.28909	5.09822	5.29967	0.232284	0.312616	-0.329337	-0.750313	0.050496
27	chr17	46685293	46685448	5	0.000967	Island	exon (NM_004502, exon 2 of 2)	exon (NM_004502, exon 2 of 2)	3013	NM_004502	3217	Hs.436181	NM_004502	ENSG00000260027	HOXB7	HHO.C1|HOX2|HOX2C|Hox-2.3	homeobox B7	protein-coding	0.852846
28	chr19	7984006	7984171	4	1.923e-05	S_Shore	TTS (NM_001195259)	TTS (NM_001195259)	-1106	NM_003083	6618	Hs.631860	NM_003083	ENSG00000104976	SNAPC2	PTFDELTA|SNAP45	small nuclear RNA activating complex polypeptide 2	protein-coding	-1.27598	3.64698	3.15704	-0.472029	0.0474821	0.771036	-0.0608057	-0.0169663
29	chr19	47139339	47139496	3	0.0007124	Island	Intergenic	CpG	-1478	NM_033258	94235	Hs.283961	NM_033258	ENSG00000167414	GNG8	-	G protein subunit gamma 8	protein-coding	1.08018
30	chr19	50931344	50931622	5	7.196e-10	Island	exon (NM_001243998, exon 5 of 5)	exon (NM_001243998, exon 5 of 5)	-4677	NM_004533	4606	Hs.85937	NM_004533	ENSG00000086967	MYBPC2	MYBPC|MYBPCF	myosin binding protein C, fast type	protein-coding	2.54512
*	Mean M-value difference across all samples all CpG sites, between two groups
**	Mean logCPM adjusted for sex and age
***	Pearson correlation of methylation level (in M-value) and gene expression (in logCPM), both adjusted for age and sex

## Sheet: Table S3. STG
DMR id	Chr	Start	End	n_probes (number of CpG in region)	p-corrected (sidak)_DMR	island	Annotation	Detailed.Annotation	Distance.to.TSS	Nearest.PromoterID	Entrez.ID	Nearest.Unigene	Nearest.Refseq	Nearest.Ensembl	Gene.Name	Gene.Alias	Gene.Description	Gene.Type	methylation_diff between MD cases and controls*	logCPM_control**	logCPM_MD**	gene expression_diff between MD cases and controls (LogFold change)	p_gexp (nominal)	correlation between methylation level DMR and expression annotated gene***	cor_ctrl***	cor_md***
1	chr1	7887200	7887475	4	4.523e-09	Island	exon (NM_001289861, exon 18 of 23)	exon (NM_001289861, exon 18 of 23)	25767	NM_006786	10911	Hs.715862	NM_006786	ENSG00000049247	UTS2	PRO1068|U-II|UCN2|UII	urotensin 2	protein-coding	2.55576
2	chr1	11908165	11908347	3	0.009498	OpenSea	promoter-TSS (NM_006172)	promoter-TSS (NM_006172)	-416	NM_006172	4878	Hs.75640	NM_006172	ENSG00000175206	NPPA	ANF|ANP|ATFB6|ATRST2|CDD|CDD-ANF|CDP|PND	natriuretic peptide A	protein-coding	0.883329
3	chr1	162336681	162337375	5	7.913e-08	Island/N_Shore/S_Shore	exon (NM_001164757, exon 10 of 10)	exon (NM_001164757, exon 10 of 10)	4255	NM_001126060	9722	Hs.731942	NM_014697	ENSG00000198929	NOS1AP	6330408P19Rik|CAPON	nitric oxide synthase 1 adaptor protein	protein-coding	1.38396	3.28106	3.84293	0.665078	0.234562	0.649769	0.929893	0.0192882
4	chr1	166958222	166958583	10	3.577e-09	Island	promoter-TSS (NM_001286377)	promoter-TSS (NM_001286377)	76	NM_032858	84944	Hs.651245	NM_032858	ENSG00000143194	MAEL	CT128|SPATA35	maelstrom spermatogenic transposon silencer	protein-coding	1.1072
5	chr1	231155863	231155983	4	9.477e-05	OpenSea	promoter-TSS (NR_031593)	promoter-TSS (NR_031593)	-253	NR_031593	100302132		NR_031593	ENSG00000182118	MIR1182	MIRN1182|hsa-mir-1182	microRNA 1182	ncRNA	-1.2721	6.87295	7.10245	0.118074	0.812728	-0.295609	-0.532112	-0.187465
6	chr1	236686651	236686849	7	0.01365	N_Shore	promoter-TSS (NM_201544)	promoter-TSS (NM_201544)	11	NM_201543	3964	Hs.4082	NM_006499	ENSG00000116977	LGALS8	Gal-8|PCTA-1|PCTA1|Po66-CBP	galectin 8	protein-coding	1.00605	6.49181	6.343	-0.151489	0.515566	-0.482323	0.292466	-0.311052
7	chr2	16409586	16409635	3	0.02076	OpenSea	Intergenic	Intergenic	219061	NR_126559	104797537	Hs.435748	NR_126559	ENSG00000236289	GACAT3	LINC01458|lncRNA-AC130710	gastric cancer associated transcript 3 (non-protein coding)	ncRNA	0.928775
8	chr2	39470726	39471182	5	1.573e-08	Island/N_Shore	intron (NR_144521, intron 1 of 10)	CpG	170	NR_144521	344387	Hs.403201	NM_001009565	ENSG00000205111	CDKL4	-	cyclin dependent kinase like 4	protein-coding	1.34992
9	chr2	66667853	66668012	3	0.001935	OpenSea	promoter-TSS (NR_046625)	promoter-TSS (NR_046625)	-470	NR_046625	100873998	Hs.734698	NR_046625	ENSG00000230749	MEIS1-AS2	MEIS1-AS1	MEIS1 antisense RNA 2	ncRNA	0.943276
10	chr2	206628554	206628773	7	0.003975	OpenSea	intron (NM_018534, intron 13 of 15)	intron (NM_018534, intron 13 of 15)	81439	NM_201267	8828	Hs.471200	NM_003872	ENSG00000118257	NRP2	NP2|NPN2|PRO2714|VEGF165R2	neuropilin 2	protein-coding	-0.998207	5.30338	5.48081	0.176245	0.518682	-0.0940793	0.434476	0.53188
11	chr2	220108268	220108496	5	3.903e-06	Island/S_Shore	promoter-TSS (NM_001286427)	promoter-TSS (NM_001286427)	-29	NM_001286427	79411	Hs.181173	NM_024506	ENSG00000163521	GLB1L	-	galactosidase beta 1 like	protein-coding	-1.97245	7.97236	8.84189	0.452975	0.673209	-0.386384	-0.556651	-0.207211
12	chr3	42201375	42201568	3	0.0005635	OpenSea	promoter-TSS (NM_014965)	promoter-TSS (NM_014965)	-190	NM_014965	22906	Hs.535711	NM_014965	ENSG00000182606	TRAK1	MILT1|OIP106	trafficking kinesin protein 1	protein-coding	1.01045	6.67573	7.1195	0.445764	0.15556	0.537761	-0.59032	-0.251132
13	chr3	52351681	52351963	3	0.000631	OpenSea	intron (NM_015512, intron 1 of 77)	intron (NM_015512, intron 1 of 77)	1487	NM_015512	25981	Hs.655469	NM_015512	ENSG00000114841	DNAH1	DNAHC1|HDHC7|HL-11|HL11|HSRF-1|XLHSRF-1	dynein axonemal heavy chain 1	protein-coding	1.11604	5.18493	4.94417	-0.243685	0.459535	-0.281421	0.854008	-0.260121
14	chr4	124233	124344	5	4.304e-06	Island/N_Shore	promoter-TSS (NM_001289930)	promoter-TSS (NM_001289930)	-70	NR_110529	255403	Hs.636638	NM_001039127	ENSG00000250312	ZNF718	-	zinc finger protein 718	protein-coding	1.59273	1.4919	1.67099	0.107689	0.780171	0.247648	0.832966	-0.422171
15	chr4	1570607	1570791	3	2.915e-05	Island	Intergenic	CpG	115019	NM_001013622	152877	Hs.143314	NM_001013622	ENSG00000174137	FAM53A	DNTNP	family with sequence similarity 53 member A	protein-coding	-1.55162	1.3569	3.16239	1.75699	0.00743804	-0.900926	0.542961	0.0702213
16	chr4	74847711	74847829	6	0.002021	Island	promoter-TSS (NM_002619)	promoter-TSS (NM_002619)	71	NM_002619	5196	Hs.81564	NM_002619	ENSG00000163737	PF4	CXCL4|PF-4|SCYB4	platelet factor 4	protein-coding	1.40982
17	chr4	83934768	83934956	3	7.569e-05	S_Shore	promoter-TSS (NM_001115007)	promoter-TSS (NM_001115007)	-768	NM_001115007	132660	Hs.96952	NM_194282	ENSG00000189308	LIN54	CXCDC1|JC8.6|MIP120|TCX1	lin-54 DREAM MuvB core complex component	protein-coding	-1.39791	3.74931	3.4339	-0.336977	0.229702	0.54605	0.148753	-0.382193
18	chr4	187985254	187985472	4	1.23e-08	Island	Intergenic	CpG	-340376	NM_005245	2195	Hs.481371	NM_005245	ENSG00000083857	FAT1	CDHF7|CDHR8|FAT|ME5|hFat1	FAT atypical cadherin 1	protein-coding	1.52071
19	chr5	7870061	7870206	2	0.0237	S_Shore	promoter-TSS (NM_024091)	promoter-TSS (NM_024091)	916	NM_002454	4552	Hs.481551	NM_002454	ENSG00000124275	MTRR	MSR|cblE	5-methyltetrahydrofolate-homocysteine methyltransferase reductase	protein-coding	-1.49425	4.25363	4.21212	-0.0563918	0.839084	-0.0843001	-0.0724708	-0.767906
20	chr5	23507459	23507656	6	0.01294	OpenSea	promoter-TSS (NM_020227)	promoter-TSS (NM_020227)	-161	NM_020227	56979	Hs.283096	NM_020227	ENSG00000164256	PRDM9	KMT8B|MEISETZ|MSBP3|PFM6|ZNF899	PR/SET domain 9	protein-coding	1.21169
21	chr5	83017550	83017644	4	0.003514	N_Shore	promoter-TSS (NM_001884)	promoter-TSS (NM_001884)	-701	NM_001884	1404	Hs.2799	NM_001884	ENSG00000145681	HAPLN1	CRT1|CRTL1	hyaluronan and proteoglycan link protein 1	protein-coding	-1.24242
22	chr5	90575363	90575459	3	0.03407	N_Shore	Intergenic	Intergenic	34808	NR_103548	100505994	Hs.628363	NR_103548	ENSG00000248323	LUCAT1	SCAL1	lung cancer associated transcript 1 (non-protein coding)	ncRNA	1.51136	3.55381	3.53957	-0.00933227	0.986511	-0.0497817	0.470742	-0.213162
23	chr5	127302357	127302381	2	0.005827	OpenSea	Intergenic	LTR1B|LTR|ERV1	116397	NR_015360	644873	Hs.340623	NR_015360	ENSG00000245937	LINC01184	-	long intergenic non-protein coding RNA 1184	ncRNA	1.28847	2.85096	3.32122	0.381609	0.340729	0.483424	-0.31249	-0.471988
24	chr6	26225247	26225407	7	0.0001681	Island/N_Shore	promoter-TSS (NM_003532)	promoter-TSS (NM_003532)	-56	NM_003532	8353	Hs.443021	NM_003532	ENSG00000274750	HIST1H3E	H3.1|H3/d|H3FD	histone cluster 1 H3 family member e	protein-coding	0.969741	2.22806	2.3361	0.164741	0.696257	0.0925642	-0.329605	0.0191739
25	chr6	27570443	27570548	3	0.001025	OpenSea	Intergenic	Intergenic	-91319	NR_038294	100507173	Hs.635987	NR_038292	ENSG00000281706	LINC01012	-	long intergenic non-protein coding RNA 1012	ncRNA	-1.84143
26	chr6	28058725	28058973	8	4.23e-09	OpenSea	non-coding (NR_024063, exon 1 of 2)	non-coding (NR_024063, exon 1 of 2)	264	NR_024063	221584	Hs.634723	NR_024063		ZSCAN12P1	ZNF187p1|ZNF305P1|ZNF96L1|ZNF96P1|ZSCAN12L1|dJ313I6.7	zinc finger and SCAN domain containing 12 pseudogene 1	pseudo	1.53555
27	chr6	28447088	28447115	3	0.04215	OpenSea	Intergenic	Intergenic	-35822	NM_001012455	222696	Hs.721841	NM_001012455	ENSG00000187987	ZSCAN23	ZNF390|ZNF453|dJ29K1.3|dJ29K1.3.1	zinc finger and SCAN domain containing 23	protein-coding	-2.42735
28	chr6	29723302	29723407	4	0.0003561	S_Shelf	Intergenic	Intergenic	-4429	NR_001590	340198	Hs.450189	NR_001590	ENSG00000235821	IFITM4P	dJ377H14.5	interferon induced transmembrane protein 4 pseudogene	pseudo	1.51741
29	chr6	30122389	30122565	4	0.0004062	OpenSea	intron (NM_006778, intron 6 of 6).8	MER5A1|DNA|hAT-Charlie	6234	NM_052828	10107	Hs.709483	NM_006778	ENSG00000204613	TRIM10	HERF1|RFB30|RNF9	tripartite motif containing 10	protein-coding	1.60884
30	chr6	31691540	31692375	18	1.984e-17	Island/S_Shore	exon (NM_025260, exon 3 of 6).7	exon (NM_025260, exon 3 of 6).7	836	NM_025260	80739	Hs.247879	NM_025260	ENSG00000204420	MPIG6B	C6orf25|G6b|G6b-B|NG31	megakaryocyte and platelet inhibitory receptor G6b	protein-coding	0.859398	1.30827	1.49235	0.15692	0.749859	0.287538	-0.183766	0.533729
31	chr6	31734107	31734580	9	3.082e-10	OpenSea	promoter-TSS (NR_126423)	promoter-TSS (NR_126423)	-978	NR_126423	104413891	Hs.596130	NR_126423		SAPCD1-AS1	C6orf26-AS1	SAPCD1 antisense RNA 1	ncRNA	1.10307
32	chr6	72298528	72298704	2	0.007469	Island/S_Shore	Intergenic	Intergenic	167886	NR_121615	102724000	Hs.145785	NR_121615		LINC01626	-	long intergenic non-protein coding RNA 1626	ncRNA	-1.22083
33	chr6	76203531	76203675	6	0.02071	OpenSea	promoter-TSS (NM_001300866)	promoter-TSS (NM_001300866)	27	NR_110608	27145	Hs.201488	NM_015687	ENSG00000118407	FILIP1	FILIP	filamin A interacting protein 1	protein-coding	-0.943006	0.929522	1.16897	0.220391	0.764389	-0.188885	0.295242	-0.254479
34	chr6	138893615	138893718	6	0.00108	OpenSea	promoter-TSS (NM_020464)	promoter-TSS (NM_020464)	2	NM_020464	57224	Hs.652741	NM_020464	ENSG00000135540	NHSL1	C6orf63	NHS like 1	protein-coding	0.989869	5.67072	5.1335	-0.549295	0.215884	-0.207856	0.972786	0.12979
35	chr6	147124931	147124996	5	0.001622	OpenSea	promoter-TSS (NR_003954)	promoter-TSS (NR_003954)	-3	NR_003954	729176	Hs.486708	NR_003954		KATNBL1P6	-	katanin regulatory subunit B1 like 1 pseudogene 6	pseudo	1.22741
36	chr7	1022644	1022904	7	0.008078	N_Shore	promoter-TSS (NM_017781)	promoter-TSS (NM_017781)	-61	NM_017781	54905	Hs.272795	NM_017781	ENSG00000073067	CYP2W1	-	cytochrome P450 family 2 subfamily W member 1	protein-coding	0.686702
37	chr7	1099013	1099076	3	0.0001143	S_Shore	TTS (NM_001303473)	TTS (NM_001303473)	4133	NM_138445	115330	Hs.585007	NM_138445	ENSG00000164849	GPR146	PGR8	G protein-coupled receptor 146	protein-coding	1.28341	-3.30902	-3.55753	-0.331843	0.652804	-0.109603	-0.361764	0.266019
38	chr7	27183275	27183816	12	1.631e-11	Island	promoter-TSS (NM_019102)	promoter-TSS (NM_019102)	-258	NM_019102	3202	Hs.655218	NM_019102	ENSG00000106004	HOXA5	HOX1|HOX1.3|HOX1C	homeobox A5	protein-coding	1.3146
39	chr8	637814	637909	2	0.002173	Island	intron (NM_207332, intron 3 of 5)	CpG	43378	NM_207332	157697	Hs.655310	NM_207332	ENSG00000104714	ERICH1	HSPC319	glutamate rich 1	protein-coding	-2.53348	5.43601	5.80214	0.367656	0.260063	-0.55488	-0.278621	-0.141296
40	chr8	832918	833183	5	8.486e-06	Island/S_Shore	intron (NR_073397, intron 2 of 3)	intron (NR_073397, intron 2 of 3)	144502	NR_134292	401442	Hs.678992	NR_134292	ENSG00000282375	LOC401442	-	uncharacterized LOC401442	ncRNA	1.10009
41	chr9	100850335	100850391	3	0.02401	Island	intron (NM_014788, intron 5 of 5)	CpG	31272	NM_014788	9830	Hs.575631	NM_014788	ENSG00000106785	TRIM14	-	tripartite motif containing 14	protein-coding	1.37822	5.82536	6.78263	0.963054	0.00746224	0.812044	-0.0798556	0.171586
42	chr10	530636	531584	12	6.748e-18	Island/N_Shore/S_Shore	intron (NM_014974, intron 2 of 36)	intron (NM_014974, intron 2 of 36)	156608	NR_049884	100847086		NR_049884	ENSG00000263511	MIR5699	mir-5699	microRNA 5699	ncRNA	1.87802
43	chr10	1531406	1531529	3	0.02535	OpenSea	intron (NM_018702, intron 1 of 9)	intron (NM_018702, intron 1 of 9)	-37358	NR_033387	642394	Hs.568831	NM_001098830	ENSG00000205696	ADARB2-AS1	C10orf109|NCRNA00168|bA466B20.1	ADARB2 antisense RNA 1	ncRNA	0.947174
44	chr10	45359612	45359721	3	0.01441	N_Shore	intron (NR_033842, intron 2 of 7)	intron (NR_033842, intron 2 of 7)	-47098	NM_001123376	643236	Hs.292788	NM_001123376	ENSG00000187783	TMEM72	C10orf127|KSP37	transmembrane protein 72	protein-coding	-1.7861
45	chr10	54538306	54538505	2	0.007672	OpenSea	Intergenic	LTR41B|LTR|ERVL	-6945	NM_000242	4153	Hs.499674	NM_000242	ENSG00000165471	MBL2	COLEC1|HSMBPC|MBL|MBL2D|MBP|MBP-C|MBP1|MBPD	mannose binding lectin 2	protein-coding	1.18153
46	chr11	41481316	41481655	6	2.594e-07	OpenSea	promoter-TSS (NM_001258419)	promoter-TSS (NM_001258419)	-299	NM_020929	57689	Hs.745123	NM_020929	ENSG00000148948	LRRC4C	NGL-1|NGL1	leucine rich repeat containing 4C	protein-coding	-1.33257
47	chr11	73668627	73668761	3	2.525e-06	OpenSea	intron (NM_153614, intron 1 of 7)	intron (NM_153614, intron 1 of 7)	7330	NM_153614	374407	Hs.567888	NM_153614	ENSG00000187726	DNAJB13	CILD34|RSPH16A|TSARG5|TSARG6	DnaJ heat shock protein family (Hsp40) member B13	protein-coding	-1.51071
48	chr12	49783073	49783222	4	0.008022	Island/S_Shore	non-coding (NR_033267, exon 1 of 1)	non-coding (NR_033267, exon 1 of 1)	190	NR_033267	100335030	Hs.687044	NR_033267		LOC100335030	-	FGFR1 oncogene partner 2 pseudogene	pseudo	1.07982
49	chr12	75785090	75785232	4	0.01682	Island	promoter-TSS (NM_001286548)	promoter-TSS (NM_001286548)	311	NM_152436	144321	Hs.406728	NM_152436	ENSG00000180481	GLIPR1L2	-	GLI pathogenesis related 1 like 2	protein-coding	1.62549	3.17562	2.24174	-0.962469	0.200884	-0.567357	-0.532534	-0.227046
50	chr12	118405989	118406158	5	0.001619	N_Shore	promoter-TSS (NM_173598)	promoter-TSS (NM_173598)	-45	NM_173598	283455	Hs.375836	NM_173598	ENSG00000171435	KSR2	-	kinase suppressor of ras 2	protein-coding	-1.69557
51	chr12	123215120	123215471	7	0.0002419	OpenSea	promoter-TSS (NM_032554)	promoter-TSS (NM_032554)	-166	NM_032554	27198	Hs.610873	NM_032554	ENSG00000196917	HCAR1	FKSG80|GPR104|GPR81|HCA1|LACR1|TA-GPCR|TAGPCR	hydroxycarboxylic acid receptor 1	protein-coding	0.811395
52	chr13	91827543	91827600	2	0.005675	Island	intron (NR_047004, intron 2 of 3)	CpG	36381	NR_047004	100874150	Hs.711947	NR_047004		LINC00379	-	long intergenic non-protein coding RNA 379	ncRNA	1.8432
53	chr14	70690288	70690704	7	6.417e-07	OpenSea	intron (NR_135825, intron 2 of 3)	MER61B|LTR|ERV1	24022	NR_003951	145241	Hs.712468	NR_003951	ENSG00000235812	ADAM21P1	ADAM21P	ADAM metallopeptidase domain 21 pseudogene 1	pseudo	-1.51042
54	chr15	75019088	75019302	8	0.001737	Island	Intergenic	CpG	-1244	NM_000499	1543	Hs.72912	NM_000499	ENSG00000140465	CYP1A1	AHH|AHRR|CP11|CYP1|CYPIA1|P1-450|P450-C|P450DX	cytochrome P450 family 1 subfamily A member 1	protein-coding	-1.03425
55	chr16	85362964	85363117	2	0.0006672	Island/N_Shore	Intergenic	Intergenic	-23109	NR_049816	100847022		NR_049816	ENSG00000266307	MIR5093	-	microRNA 5093	ncRNA	1.45482
56	chr16	85368855	85369142	3	0.0001008	OpenSea	Intergenic	Intergenic	-29067	NR_049816	100847022		NR_049816	ENSG00000266307	MIR5093	-	microRNA 5093	ncRNA	1.80169
57	chr16	89119372	89119508	4	0.01857	Island	Intergenic	CpG	-40777	NM_001127214	197322	Hs.461727	NM_174917	ENSG00000176715	ACSF3	-	acyl-CoA synthetase family member 3	protein-coding	-1.00522	4.97022	5.00358	0.0372459	0.876062	-0.0193743	-0.0688199	0.273772
58	chr16	89573313	89573369	2	0.04439	N_Shore	Intergenic	Intergenic	-1455	NM_199367	6687	Hs.185597	NM_003119	ENSG00000197912	SPG7	CAR|CMAR|PGN|SPG5C	SPG7, paraplegin matrix AAA peptidase subunit	protein-coding	1.2636	7.7209	7.76847	0.0483328	0.826968	0.365393	0.747463	0.177407
59	chr17	4389723	4389857	5	0.02974	OpenSea	exon (NM_001320449, exon 10 of 11)	exon (NM_001320449, exon 10 of 11)	-12348	NM_001124758	124976	Hs.22824	NM_001124758	ENSG00000183018	SPNS2	-	sphingolipid transporter 2	protein-coding	0.574974	6.82914	7.45884	0.62399	0.0337502	0.879859	0.816373	0.471744
60	chr17	7832770	7832943	4	0.008177	Island	promoter-TSS (NM_004732)	promoter-TSS (NM_004732)	-103	NM_004732	9196	Hs.435074	NM_004732	ENSG00000170049	KCNAB3	AKR6A9|KCNA3.1B|KCNA3B|KV-BETA-3	potassium voltage-gated channel subfamily A regulatory beta subunit 3	protein-coding	0.874187	3.4439	3.83192	0.53256	0.387351	0.204832	-0.191907	-0.0606484
61	chr17	7836534	7836610	3	8.028e-05	S_Shore	exon (NM_001037144, exon 1 of 19)	exon (NM_001037144, exon 1 of 19)	1130	NM_053051	116840	Hs.348012	NM_053051	ENSG00000170037	CNTROB	LIP8|PP1221	centrobin, centriole duplication and spindle assembly protein	protein-coding	-1.64813	3.47439	3.13837	-0.343115	0.12889	0.775282	-0.286258	-0.0534416
62	chr17	17110121	17110295	4	0.04035	Island	promoter-TSS (NM_178836)	promoter-TSS (NM_178836)	-562	NM_178836	201164	Hs.729079	NM_178836	ENSG00000179598	PLD6	ZUC	phospholipase D family member 6	protein-coding	0.84399	5.8411	5.2511	-0.922377	0.174316	-0.494163	-0.647524	-0.247049
63	chr17	41277975	41278341	8	3.932e-06	Island/N_Shore	promoter-TSS (NM_007294)	promoter-TSS (NM_007294)	584	NR_138145	10230	Hs.373818	NM_005821	ENSG00000198496	NBR2	NCRNA00192	neighbor of BRCA1 gene 2 (non-protein coding)	ncRNA	-1.09195	2.88766	3.26226	0.657293	0.266097	-0.421945	-0.197937	-0.497103
64	chr17	43025564	43025655	4	0.01298	S_Shore	promoter-TSS (NM_001264573)	promoter-TSS (NM_001264573)	-530	NM_001265577	146909	Hs.135094	NM_001080443	ENSG00000186185	KIF18B	-	kinesin family member 18B	protein-coding	-1.18754
65	chr17	79339279	79339342	2	0.004165	OpenSea	Intergenic	Intergenic	19615	NM_001347841	100130370	Hs.646594	NM_001272086		LOC100130370	-	uncharacterized LOC100130370	protein-coding	-1.76322
66	chr19	7984006	7984171	4	0.001534	S_Shore	TTS (NM_001195259)	TTS (NM_001195259)	-1106	NM_003083	6618	Hs.631860	NM_003083	ENSG00000104976	SNAPC2	PTFDELTA|SNAP45	small nuclear RNA activating complex polypeptide 2	protein-coding	-0.99055	2.6028	2.67026	0.0540959	0.867283	-0.24072	0.557889	-0.706452
67	chr19	40855330	40855502	3	0.0233	S_Shore	promoter-TSS (NM_001256440)	promoter-TSS (NM_001256440)	-982	NM_001256440	126526	Hs.631557	NM_178830	ENSG00000160392	C19orf47	-	chromosome 19 open reading frame 47	protein-coding	-0.769183	2.14695	2.31564	0.151479	0.637388	-0.254611	0.78123	0.637035
68	chr20	49072541	49072658	2	0.009938	OpenSea	Intergenic	Intergenic	-54259	NM_002827	5770	Hs.417549	NM_002827	ENSG00000196396	PTPN1	PTP1B	protein tyrosine phosphatase, non-receptor type 1	protein-coding	-1.0204	6.24294	5.98597	-0.260968	0.344202	0.486846	-0.858959	0.186869
69	chr20	58630241	58630428	4	0.01698	OpenSea	promoter-TSS (NR_126504)	promoter-TSS (NR_126504)	-646	NM_001302813	284756	Hs.335319	NM_173644		C20orf197	-	chromosome 20 open reading frame 197	protein-coding	-0.949017
70	chr22	30970533	30970729	2	0.005877	OpenSea	promoter-TSS (NM_001318103)	promoter-TSS (NM_001318103)	-57	NM_001318104	9514	Hs.17958	NM_004861	ENSG00000128242	GAL3ST1	CST	galactose-3-O-sulfotransferase 1	protein-coding	1.54948
71	chr22	38092644	38093079	11	2.161e-10	OpenSea	promoter-TSS (NM_001039141)	promoter-TSS (NM_001039141)	-134	NM_001039141	11078	Hs.533030	NM_007032	ENSG00000100106	TRIOBP	DFNB28|HRIHFB2122|TAP68|TARA|dJ37E16.4	TRIO and F-actin binding protein	protein-coding	-1.12909	5.87837	6.46344	0.576363	0.0399217	-0.899039	-0.776349	-0.615236
*	Mean M-value difference across all samples all CpG sites, between two groups
**	Mean logCPM adjusted for sex and age
***	Pearson correlation of methylation level (in M-value) and gene expression (in logCPM), both adjusted for age and sex

## Sheet: Table S3. SVZ
DMR id	Chr	Start	End	n_probes (number of CpG in region)	p-corrected (sidak)_DMR	island	Annotation	Detailed.Annotation	Distance.to.TSS	Nearest.PromoterID	Entrez.ID	Nearest.Unigene	Nearest.Refseq	Nearest.Ensembl	Gene.Name	Gene.Alias	Gene.Description	Gene.Type	methylation_diff between MD cases and controls*	logCPM_control**	logCPM_MD**	gene expression_diff between MD cases and controls (LogFold change)	p_gexp (nominal)	correlation between methylation level DMR and expression annotated gene***	cor_ctrl***	cor_md***
1	chr1	6580168	6580311	4	0.0391	OpenSea	promoter-TSS (NM_198681)	promoter-TSS (NM_198681)	-118	NM_198681	57449	Hs.284232	NM_020631	ENSG00000171680	PLEKHG5	CMTRIC|DSMA4|GEF720|Syx|Tech	pleckstrin homology and RhoGEF domain containing G5	protein-coding	-1.07966	-0.903281	2.08711	1.19793	0.117841	0.521002	0.717007	-0.54668
2	chr2	39470726	39470750	3	0.02897	Island/N_Shore	intron (NR_144521, intron 1 of 10)	intron (NR_144521, intron 1 of 10)	386	NR_144521	344387	Hs.403201	NM_001009565	ENSG00000205111	CDKL4	-	cyclin dependent kinase like 4	protein-coding	-1.7653
3	chr2	66664872	66665027	3	0.003326	S_Shelf	exon (NM_002398, exon 2 of 13)	exon (NM_002398, exon 2 of 13)	2417	NM_002398	4211	Hs.526754	NM_002398	ENSG00000143995	MEIS1	-	Meis homeobox 1	protein-coding	-1.29674	-1.05608	4.19018	3.13151	0.069743	0.700457	-0.111158	0.0315055
4	chr2	169658993	169659182	5	0.0003422	OpenSea	promoter-TSS (NM_052946)	promoter-TSS (NM_052946)	-13	NM_001171632	115677	Hs.189780	NM_052946	ENSG00000163072	NOSTRIN	DaIP2	nitric oxide synthase trafficking	protein-coding	-0.895535
5	chr2	218770209	218770270	3	0.008326	OpenSea	intron (NM_001308023, intron 3 of 29)	intron (NM_001308023, intron 3 of 29)	-4888	NR_106867	102465485		NR_106867	ENSG00000275458	MIR6809	hsa-mir-6809	microRNA 6809	ncRNA	-1.16221
6	chr3	169530818	169531864	4	3.599e-08	S_Shore	promoter-TSS (NM_001172779)	promoter-TSS (NM_001172779)	-767	NM_001172779	151827	Hs.591289	NM_153353	ENSG00000171757	LRRC34	-	leucine rich repeat containing 34	protein-coding	-1.19105	0.86838	3.37973	4.29783	0.0739278	-0.678627	0.0435287	0.581402
7	chr4	40198471	40198659	5	0.02551	OpenSea	promoter-TSS (NM_004310)	promoter-TSS (NM_004310)	38	NM_001278362	399	Hs.654594	NM_004310	ENSG00000168421	RHOH	ARHH|TTF	ras homolog family member H	protein-coding	1.1608	-0.385874	6.01887	5.6376	0.299408	-0.539982	-0.0515038	-0.177808
8	chr4	95916971	95917089	4	0.002929	OpenSea	promoter-TSS (NM_001256792)	promoter-TSS (NM_001256792)	-353	NM_001256792	658	Hs.598475	NM_001203	ENSG00000138696	BMPR1B	ALK-6|ALK6|AMDD|BDA1D|BDA2|CDw293	bone morphogenetic protein receptor type 1B	protein-coding	-0.858282
9	chr6	291860	292522	3	1.81e-06	Island/N_Shore	non-coding (NR_104473, exon 1 of 6)	non-coding (NR_104473, exon 1 of 6)	134	NR_104474	56940	Hs.29106	NM_020185	ENSG00000112679	DUSP22	JKAP|JSP-1|JSP1|LMW-DSP2|LMWDSP2|MKP-x|MKPX|VHX	dual specificity phosphatase 22	protein-coding	-2.87086	-0.0998496	5.45043	5.34894	0.751359	0.160197	-0.172927	-0.0363041
10	chr6	29723302	29723407	4	0.0003915	S_Shelf	Intergenic	Intergenic	-4429	NR_001590	340198	Hs.450189	NR_001590	ENSG00000235821	IFITM4P	dJ377H14.5	interferon induced transmembrane protein 4 pseudogene	pseudo	-1.23437
11	chr6	33048255	33048706	10	2.993e-08	Island/N_Shore	promoter-TSS (NM_001242525).3	promoter-TSS (NM_001242525).3	75	NM_001242524	3113	Hs.347270	NM_033554	ENSG00000231389	HLA-DPA1	DP(W3)|DP(W4)|HLA-DP1A|HLADP|HLASB|PLT1	major histocompatibility complex, class II, DP alpha 1	protein-coding	-0.982307	0.170744	10.9553	11.1389	0.661867	-0.374714	-0.856772	0.0964436
12	chr6	48037181	48037415	4	7.309e-06	S_Shore	promoter-TSS (NM_001013732)	promoter-TSS (NM_001013732)	-873	NM_001013732	442213	Hs.659409	NM_207499	ENSG00000244694	PTCHD4	C6orf138|PTCH53|dJ402H5.2	patched domain containing 4	protein-coding	-1.22296	0.00573301	0.543738	0.278159	0.995506	0.099676	0.463592	-0.477925
13	chr7	27208455	27208594	5	0.001151	N_Shore	promoter-TSS (NR_046609)	promoter-TSS (NR_046609)	6	NR_046609	100874323	Hs.716765	NR_046609	ENSG00000253187	HOXA10-AS	HOXA-AS4	HOXA10 antisense RNA	ncRNA	-0.821012
14	chr7	156400712	156400881	4	0.004882	Island/S_Shore	Intergenic	Intergenic	-4907	NR_103858	100506380	Hs.721001	NR_103858	ENSG00000182648	LINC01006	C7orf13|MY040	long intergenic non-protein coding RNA 1006	ncRNA	-1.60647	1.27819	2.64735	3.91316	0.152288	-0.711798	-0.597094	-0.146736
15	chr8	16859726	16859924	5	0.0003683	S_Shore	promoter-TSS (NM_019851)	promoter-TSS (NM_019851)	-151	NM_019851	26281	Hs.199905	NM_019851	ENSG00000078579	FGF20	FGF-20|RHDA2	fibroblast growth factor 20	protein-coding	-1.1018	0.326113	4.76183	5.07213	0.414934	-0.691123	-0.93592	-0.45926
16	chr9	133768932	133768966	2	0.001166	OpenSea	exon (NM_198180, exon 3 of 3)	exon (NM_198180, exon 3 of 3)	3250	NM_198180	347148	Hs.660704	NM_198180	ENSG00000188710	QRFP	26RFa|P518	pyroglutamylated RFamide peptide	protein-coding	-1.53905
17	chr10	45359612	45359721	3	0.002709	N_Shore	intron (NR_033842, intron 2 of 7)	intron (NR_033842, intron 2 of 7)	-47098	NM_001123376	643236	Hs.292788	NM_001123376	ENSG00000187783	TMEM72	C10orf127|KSP37	transmembrane protein 72	protein-coding	-1.52796
18	chr10	81967517	81967666	3	0.001461	Island/S_Shore	non-coding (NR_038464, exon 1 of 2)	non-coding (NR_038464, exon 1 of 2)	125	NR_038464	439990	Hs.365566	NR_038464	ENSG00000237523	LINC00857	-	long intergenic non-protein coding RNA 857	ncRNA	-1.10202
19	chr10	135341444	135342560	5	7.461e-14	Island	exon (NM_000773, exon 2 of 9)	exon (NM_000773, exon 2 of 9)	1135	NM_000773	1571	Hs.12907	NM_000773	ENSG00000130649	CYP2E1	CPE1|CYP2E|P450-J|P450C2E	cytochrome P450 family 2 subfamily E member 1	protein-coding	-2.19301
20	chr11	300287	300404	2	0.007473	S_Shore	promoter-TSS (NM_001025295)	promoter-TSS (NM_001025295)	-819	NM_001025295	387733	Hs.443469	NM_001025295	ENSG00000206013	IFITM5	BRIL|DSPA1|Hrmp1|OI5|fragilis4	interferon induced transmembrane protein 5	protein-coding	-1.36123
21	chr11	368684	368902	5	0.03718	OpenSea	Intergenic	Intergenic	-1002	NM_178537	338707	Hs.148074	NM_178537	ENSG00000182272	B4GALNT4	-	beta-1,4-N-acetyl-galactosaminyltransferase 4	protein-coding	-0.798664
22	chr11	47235848	47235900	2	5.613e-05	N_Shore	promoter-TSS (NM_001300734)	promoter-TSS (NM_001300734)	-619	NM_000107	1643	Hs.700338	NM_000107	ENSG00000134574	DDB2	DDBB|UV-DDB2|XPE	damage specific DNA binding protein 2	protein-coding	-2.62938	0.00226764	4.81397	4.83347	0.995772	-0.0223152	-0.334397	0.328832
23	chr13	27295929	27296010	3	0.003065	OpenSea	Intergenic	Intergenic	38953	NM_005288	2835	Hs.123034	NM_005288	ENSG00000132975	GPR12	GPCR12|GPCR21|PPP1R84	G protein-coupled receptor 12	protein-coding	2.91878
24	chr21	46077583	46077731	6	0.001195	OpenSea	promoter-TSS (NM_198697)	promoter-TSS (NM_198697)	-192	NM_198697	386683	Hs.528023	NM_198697	ENSG00000205439	KRTAP12-3	KRTAP12.3	keratin associated protein 12-3	protein-coding	-0.97929
				*	Mean M-value difference across all samples all CpG sites, between two groups
				**	Mean logCPM adjusted for sex and age
				***	Pearson correlation of methylation level (in M-value) and gene expression (in logCPM), both adjusted for age and sex
